# Supplementary material for: Experimental and In Silico Evaluation of New Heteroaryl Benzothiazole Derivatives as Antimicrobial Agents
Source: Antibiotics (Basel). 2022 Nov 18;11(11):1654. doi: 10.3390/antibiotics11111654 (PMC9686863; doi:10.3390/antibiotics11111654)
Supplement: Supplementary file 1 [file antibiotics-11-01654-s001.zip]

Archive with 1 entries (1 files):
- antibiotics-2021630-supplementary.pdf
